# Supplementary material for: Alanine aminotransferase controls seed dormancy in barley
Source: Nat Commun. 2016 May 18;7:11625. doi: 10.1038/ncomms11625 (PMC4873977; doi:10.1038/ncomms11625)
Supplement: Supplementary Data Set 1 — Origin and name of accessions of 27 wild and 210 cultivated barleys. [file ncomms11625-s2.xlsx]

## Sheet: Supplementary Data 1
Supplementary Data 1. Origin and name of accessions of 27 wild and 210 cultivated barleys.
Clade	Haplotype ID	No. of accessions in haplotype	SNP genotype				Country of Origin	Accession number	W:Wild/ C:Cultivated	Name of accession
			E14	E13	E11	E9
C1	C_HN	21	C	A	T	G	Japan	J247	C	Haruna Nijo
C1	C_HN	21	C	A	T	G	USA	A006	C	Goldfoil (CI 928)
C1	C_HN	21	C	A	T	G	USA	A010	C	Moore (CI 7251)
C1	C_HN	21	C	A	T	G	United Kingdom	A031	C	Heine Escourgeon Noir
C1	C_HN	21	C	A	T	G	Egypt	B041	C	3954
C1	C_HN	21	C	A	T	G	China	C002	C	Harbin 16-7
C1	C_HN	21	C	A	T	G	China	C004	C	Sanchiang Poli
C1	C_HN	21	C	A	T	G	Japan	J203	C	Konosu 30
C1	C_HN	21	C	A	T	G	Korea	K007	C	Hwasun Covered 3
C1	C_HN	21	C	A	T	G	Korea	K041	C	Sacheon Covered 5
C1	C_HN	21	C	A	T	G	Korea	K059	C	Waegwan Covered 1
C1	C_HN	21	C	A	T	G	Korea	K062	C	Gumi Covered 1
C1	C_HN	21	C	A	T	G	Korea	K074	C	Yeonsan Naked 3
C1	C_HN	21	C	A	T	G	Korea	K106	C	Hongcheon Covered 2
C1	C_HN	21	C	A	T	G	Korea	K109	C	Yangyang Covered 4
C1	C_HN	21	C	A	T	G	Korea	K121	C	Harumaki Rokkakumugi
C1	C_HN	21	C	A	T	G	Korea	K146	C	Hongcheon Anjeunbaengi 2
C1	C_HN	21	C	A	T	G	Korea	K154	C	Gwabori
C1	C_HN	21	C	A	T	G	Turkey	T031	C	Turkey 91
C1	C_HN	21	C	A	T	G	Finland	U059	C	Tammi
C1	C_HN	21	C	A	T	G	United Kingdom	U132	C	Golden Promise
C1	C043	23	C	A	T	C	China	C003	C	Fengtien Black
C1	C043	23	C	A	T	C	China	C015	C	Hsin Hsien
C1	C043	23	C	A	T	C	China	C050	C	Violaceum Sg Type 3
C1	C043	23	C	A	T	C	India	I106	C	Premnagar (C 163)
C1	C043	23	C	A	T	C	India	I111	C	Batheri (C 179)
C1	C043	23	C	A	T	C	India	I121	C	Ludhad 2 (C 222-4)
C1	C043	23	C	A	T	C	India	I126	C	Hilang (C 236)
C1	C043	23	C	A	T	C	India	I131	C	Kana (C 249)
C1	C043	23	C	A	T	C	India	I135	C	Mehata 1 (C 256)
C1	C043	23	C	A	T	C	Korea	K082	C	Asan Jungbori
C1	C043	23	C	A	T	C	Nepal	N008	C	Gho 3 (1395)
C1	C043	23	C	A	T	C	Nepal	N020	C	Bimtakothi 13 (1443)
C1	C043	23	C	A	T	C	Nepal	N022	C	Trisuli Bazar 4 (1450)
C1	C043	23	C	A	T	C	Nepal	N024	C	Sama 10 (1463)
C1	C043	23	C	A	T	C	Nepal	N038	C	Thonje 25 (1520)
C1	C043	23	C	A	T	C	Nepal	N044	C	Prok 3 (1540)
C1	C043	23	C	A	T	C	Nepal	N048	C	Chame 11 (1604)
C1	C043	23	C	A	T	C	Nepal	N059	C	Thomje 3 (1646)
C1	C043	23	C	A	T	C	Nepal	N061	C	Keronja 2 (1652)
C1	C043	23	C	A	T	C	Nepal	N062	C	Keronja 5 (1655)
C1	C043	23	C	A	T	C	Nepal	N076	C	Nepal 6 (1697)
C1	C043	23	C	A	T	C	Nepal	N078	C	Sipche 4
C1	C043	23	C	A	T	C	Nepal	N079	C	Sipche 7
C1	C154	1	C	A	T	C	Afghanistan	I141	C	Khwajachist 2 ( 669-1)
C1	C266	1	C	A	T	C	Nepal	N014	C	Tilman Camp 8 (1416)
C1	C302	1	C	A	T	C	Turkey	T006	C	Turkey 16
C1	C308	5	C	A	T	C	Turkey	T041	C	Turkey 121
C1	C308	5	C	A	T	C	Turkey	T053	C	Turkey 157
C1	C308	5	C	A	T	C	Turkey	T082	C	Turkey 244
C1	C308	5	C	A	T	C	Turkey	T219	C	Turkey 657
C1	C308	5	C	A	T	C	Turkey	T251	C	Turkey 753
C1	C325	1	C	A	T	C	Turkey	T108	C	Turkey 322
C1	C353	15	C	A	C	G	United Kingdom	U102	C	Plumage Archer
C1	C353	15	C	A	C	G	United Kingdom	U104	C	Proctor
C1	C353	15	C	A	C	G	Denmark	U105	C	Kenia
C1	C353	15	C	A	C	G	Hungary	U107	C	Bankuti Korai
C1	C353	15	C	A	C	G	Hungary	U108	C	Mike percsi
C1	C353	15	C	A	C	G	Poland	U135	C	PLD 16a
C1	C353	15	C	A	C	G	Poland	U139	C	PLD 91
C1	C353	15	C	A	C	G	Czechoslovakia	U145	C	CSR 82
C1	C353	15	C	A	C	G	Czechoslovakia	U147	C	CSR 144
C1	C353	15	C	A	C	G	Czechoslovakia	U149	C	CSR 167a
C1	C353	15	C	A	C	G	Czechoslovakia	U154	C	CSR 212
C1	C353	15	C	A	C	G	Czechoslovakia	U156	C	CSR 225b
C1	C353	15	C	A	C	G	Czechoslovakia	U158	C	CSR 234a
C1	C353	15	C	A	C	G	Rumania	U172	C	KUH 837
C1	C353	15	C	A	C	G	Rumania	U174	C	KUH 843
C1	C361	3	C	A	C	C	France	U125	C	Berrighonne
C1	C361	3	C	A	C	C	Poland	U141	C	PLD 143
C1	C361	3	C	A	C	C	Spain	U163	C	KUH 802
C1	W0303	1	C	A	T	C	Palestina	180303	W	180303
C1	WC398	55	C	A	T	C	Algeria	A013	C	Algerian (CI 1179)
C1	WC398	55	C	A	T	C	Guatemala	A030	C	Guatemala
C1	WC398	55	C	A	T	C	North Africa	B012	C	Cromlech
C1	WC398	55	C	A	T	C	Algeria	B023	C	3380
C1	WC398	55	C	A	T	C	Algeria	B026	C	Bonfarik
C1	WC398	55	C	A	T	C	Tunisia	B033	C	Morocco
C1	WC398	55	C	A	T	C	Egypt	B044	C	6710
C1	WC398	55	C	A	T	C	Egypt	B046	C	6716
C1	WC398	55	C	A	T	C	Egypt	B059	C	3657
C1	WC398	55	C	A	T	C	Ethiopia	E033	C	Ethiopia 97 (CI 3910-1)
C1	WC398	55	C	A	T	C	Ethiopia	E038	C	Ethiopia 112 (CI 3917-1)
C1	WC398	55	C	A	T	C	Ethiopia	E043	C	Ethiopia 127 (CI 4373)
C1	WC398	55	C	A	T	C	Ethiopia	E052	C	Ethiopia 154 (CI 9722)
C1	WC398	55	C	A	T	C	Ethiopia	E053	C	Ethiopia 157 (CI 9735)
C1	WC398	55	C	A	T	C	Ethiopia	E058	C	Ethiopia 172 (CI 9970)
C1	WC398	55	C	A	T	C	Ethiopia	E064	C	Ethiopia 190 (CI 3921-3)
C1	WC398	55	C	A	T	C	Ethiopia	E070	C	Ethiopia 208 (CI 3942)
C1	WC398	55	C	A	T	C	Ethiopia	E076	C	Ethiopia 228 (CI 4356)
C1	WC398	55	C	A	T	C	Ethiopia	E081	C	Ethiopia 243 (CI 4378)
C1	WC398	55	C	A	T	C	Ethiopia	E089	C	Ethiopia 267 (CI 5806)
C1	WC398	55	C	A	T	C	Ethiopia	E094	C	Ethiopia 282 (CI 5821)
C1	WC398	55	C	A	T	C	Ethiopia	E099	C	Ethiopia 297 (CI 5836)
C1	WC398	55	C	A	T	C	Ethiopia	E104	C	Ethiopia 312 (CI 5851)
C1	WC398	55	C	A	T	C	Ethiopia	E109	C	Ethiopia 327 (CI 5866)
C1	WC398	55	C	A	T	C	Ethiopia	E136	C	Ethiopia 408 (CI 9600)
C1	WC398	55	C	A	T	C	Ethiopia	E144	C	Ethiopia 432 (CI 9624)
C1	WC398	55	C	A	T	C	Ethiopia	E149	C	Ethiopia 447 (CI 9639)
C1	WC398	55	C	A	T	C	Ethiopia	E167	C	Ethiopia 501 (CI 9693)
C1	WC398	55	C	A	T	C	Ethiopia	E172	C	Ethiopia 516 (CI 9708)
C1	WC398	55	C	A	T	C	Ethiopia	E183	C	Ethiopia 549 (CI 9760)
C1	WC398	55	C	A	T	C	Ethiopia	E188	C	Ethiopia 564 (CI 9784)
C1	WC398	55	C	A	T	C	Ethiopia	E200	C	Ethiopia 600 (CI 9821)
C1	WC398	55	C	A	T	C	Ethiopia	E207	C	Ethiopia 621 (CI 9847)
C1	WC398	55	C	A	T	C	Ethiopia	E214	C	Ethiopia 642 (CI 10267)
C1	WC398	55	C	A	T	C	Ethiopia	E215	C	Debre Zeit AES 1(12-20-2)
C1	WC398	55	C	A	T	C	Ethiopia	E221	C	Debre Zeit 16 (1-5-26)
C1	WC398	55	C	A	T	C	Ethiopia	E227	C	Debre Zeit 34 (1-5-53)
C1	WC398	55	C	A	T	C	Ethiopia	E237	C	Addis Ababa 16 (12-24-53)
C1	WC398	55	C	A	T	C	Ethiopia	E242	C	Addis Ababa 31 (12-24-75)
C1	WC398	55	C	A	T	C	Ethiopia	E247	C	Addis Ababa 46 (12-24-91)
C1	WC398	55	C	A	T	C	Ethiopia	E268	C	Deder 11 (1-16-64)
C1	WC398	55	C	A	T	C	Iraq	I025	C	Atrantic Trailer
C1	WC398	55	C	A	T	C	Japan	J197	C	Kinai 38
C1	WC398	55	C	A	T	C	Turkey	T032	C	Turkey 94
C1	WC398	55	C	A	T	C	Turkey	T039	C	Turkey 115
C1	WC398	55	C	A	T	C	Turkey	T062	C	Turkey 184
C1	WC398	55	C	A	T	C	Turkey	T071	C	Turkey 211
C1	WC398	55	C	A	T	C	Turkey	T132	C	Turkey 394
C1	WC398	55	C	A	T	C	Turkey	T161	C	Turkey 481
C1	WC398	55	C	A	T	C	Turkey	T183	C	Turkey 547
C1	WC398	55	C	A	T	C	Turkey	T224	C	Turkey 672
C1	WC398	55	C	A	T	C	Turkey	T265	C	Turkey 795
C1	WC398	55	C	A	T	C	Yugoslavia	U020	C	Local Selection
C1	WC398	55	C	A	T	C	Germany	U033	C	Wien
C1	WC398	55	C	A	T	C	Palestina	180231	W	180231
C2	C025	7	C	A	T	C	Egypt	B039	C	3929
C2	C025	7	C	A	T	C	Egypt	B053	C	3586
C2	C025	7	C	A	T	C	Egypt	B062	C	3686
C2	C025	7	C	A	T	C	Egypt	B063	C	3694
C2	C025	7	C	A	T	C	Egypt	B067	C	3745
C2	C025	7	C	A	T	C	Turkey	T063	C	Turkey 187
C2	C025	7	C	A	T	C	Turkey	T065	C	Turkey 193
C2	C030	2	C	A	T	C	Egypt	B048	C	6722
C2	C030	2	C	A	T	C	Egypt	B051	C	3570
C2	C317	1	C	A	T	C	Turkey	T068	C	Turkey 202
C3	C063	1	C	A	T	C	China	C045	C	Changchou 1
C3	C125	1	C	A	T	C	Iran	I026	C	H. nudum
C3	C155	12	T	A	T	C	Afghanistan	I151	C	Gorez 2 (1920)
C3	C155	12	T	A	T	C	Korea	K004	C	Boseong Baitori 1
C3	C155	12	T	A	T	C	Korea	K020	C	Suweon Shin 1
C3	C155	12	T	A	T	C	Korea	K032	C	Suweon 14
C3	C155	12	T	A	T	C	Korea	K053	C	Jinju Native
C3	C155	12	T	A	T	C	Korea	K065	C	Sangju Covered 16
C3	C155	12	T	A	T	C	Korea	K077	C	Cheongyang Shirodo 2
C3	C155	12	T	A	T	C	Korea	K085	C	Jungbori
C3	C155	12	T	A	T	C	Korea	K094	C	Anseong Covered 2
C3	C155	12	T	A	T	C	Korea	K097	C	Euijeongbu Covered 3
C3	C155	12	T	A	T	C	Korea	K130	C	Chukan Haru Omugi
C3	C155	12	T	A	T	C	Germany	U030	C	Kleinwanz
C3	C172	8	C	A	T	C	Japan	J052	C	Taihaku
C3	C172	8	C	A	T	C	Japan	J056	C	Kyoto Yane Hadaka 1
C3	C172	8	C	A	T	C	Japan	J074	C	Tokushima Chinko 1
C3	C172	8	C	A	T	C	Japan	J084	C	Oni Hadaka 1
C3	C172	8	C	A	T	C	Japan	J090	C	Saga Dairyu 2
C3	C172	8	C	A	T	C	Japan	J098	C	Izumi Wase Hadaka
C3	C172	8	C	A	T	C	Japan	J169	C	Tarumi
C3	C172	8	C	A	T	C	Korea	K017	C	Jeonnam Omugi Shin 14
C3	C211	1	T	A	T	C	Korea	K001	C	Goheung Covered 1
C3	C220	1	C	A	T	G	Korea	K029	C	Dongsan Santoku 1
C3	C350	1	C	A	T	C	Azerbaijan	U089	C	Baku 1 (Cauc. 1)
C3	C378	1	C	A	C	C	Greece	U169	C	KUH 828
C3	WC051	26	C	A	T	C	China	C021	C	Shouchiachiao 1
C3	WC051	26	C	A	T	C	China	C023	C	Liussuchiao 1
C3	WC051	26	C	A	T	C	China	C025	C	Juichang 2
C3	WC051	26	C	A	T	C	China	C027	C	Yanghsin 1
C3	WC051	26	C	A	T	C	China	C031	C	Paisha Tayeh 5
C3	WC051	26	C	A	T	C	China	C034	C	Tayeh 9
C3	WC051	26	C	A	T	C	China	C036	C	Tayeh 15
C3	WC051	26	C	A	T	C	China	C038	C	Chinniu 1
C3	WC051	26	C	A	T	C	China	C043	C	Chengchou 3
C3	WC051	26	C	A	T	C	Pakistan	I051	C	Hilter 1 (N 32A)
C3	WC051	26	C	A	T	C	Pakistan	I059	C	Khirim 1 (N 53)
C3	WC051	26	C	A	T	C	India	I082	C	Dras 1 (N 107)
C3	WC051	26	C	A	T	C	Japan	J095	C	Barley Type
C3	WC051	26	C	A	T	C	Japan	J129	C	Nihonsan
C3	WC051	26	C	A	T	C	Japan	J159	C	Aohadaka
C3	WC051	26	C	A	T	C	Japan	J222	C	Soren Hadaka
C3	WC051	26	C	A	T	C	Japan	J230	C	Hayachinemugi
C3	WC051	26	C	A	T	C	Japan	J236	C	Akane Hadaka
C3	WC051	26	C	A	T	C	Korea	K023	C	Jeonnam Hadaka Shin 24
C3	WC051	26	C	A	T	C	Korea	K038	C	Oni Hadaka Jeonbug 53
C3	WC051	26	C	A	T	C	Nepal	N018	C	Katmandu 1 (1437)
C3	WC051	26	C	A	T	C	Turkey	T061	C	Turkey 181
C3	WC051	26	C	A	T	C	Turkey	T078	C	Turkey 232
C3	WC051	26	C	A	T	C	Turkey	T230	C	Turkey 690
C3	WC051	26	C	A	T	C	USSR	U066	C	Russia 18
C3	WC051	26	C	A	T	C	Azerbaijan	H681	W	Azerbaijan
W1	W393	1	T	A	C	C	Iraq	180049	W	180049
W1	W1393	1	C	A	T	C	Jordan	181393	W	181393
W1	W1466	1	C	A	T	C	Jordan	181466	W	181466
W1	W1585	1	C	A	T	C	Lebanon	181585	W	181585
W1	W1632	1	T	A	T	C	Lebanon	181632	W	181632
W1	W1725	1	C	A	T	C	Syria	181725	W	181725
W1	W382	1	C	A	T	C	USSR	H611	W	USSR
W1	W386	1	T	A	T	C	Turkmenistan	H651	W	Turkmenistan
W1	W388	1	C	A	T	C	Azerbaijan	H671	W	Azerbaijan
W2	W_H602	1	T	G	C	C	USSR	H602	W	H602
W2	W1238	2	T	A	C	C	Syria	181238	W	181238
W2	W1238	2	T	A	C	C	Syria	181616	W	181616
W2	W1306	1	T	A	C	C	Syria	181306	W	181306
W2	W387	1	T	G	C	C	Turkmenistan	H661	W	Turkmenistan
W2	WC394	4	T	A	C	C	Turkey	T043	C	Turkey 127
W2	WC394	4	T	A	C	C	Afghanistan	180051	W	180051
W2	WC394	4	T	A	C	C	Pakistan	180084	W	180084
W2	WC394	4	T	A	C	C	Tajikistan	180217	W	180217
WC1	C011	3	C	A	T	C	North Africa	B003	C	Chilean D
WC1	C011	3	C	A	T	C	North Africa	B009	C	Poda
WC1	C011	3	C	A	T	C	North Africa	B011	C	Rapur
WC1	C153	1	C	A	T	C	Afghanistan	I138	C	Safed Koh ( 161)
WC1	W395	1	T	G	C	C	Iran	180052	W	180052
WC2	C021	11	C	A	T	C	Tunisia	B031	C	729026
WC2	C021	11	C	A	T	C	Egypt	B054	C	3589
WC2	C021	11	C	A	T	C	Egypt	B060	C	3664
WC2	C021	11	C	A	T	C	Egypt	B069	C	Giza 117
WC2	C021	11	C	A	T	C	China	C056	C	Tibet White 9
WC2	C021	11	C	A	T	C	Pakistan	I044	C	Boltit (N 15)
WC2	C021	11	C	A	T	C	Pakistan	I049	C	Taus (N 28)
WC2	C021	11	C	A	T	C	Pakistan	I054	C	Barsat 2 (N 38B)
WC2	C021	11	C	A	T	C	Pakistan	I069	C	Gwari 2 (N 76B)
WC2	C021	11	C	A	T	C	India	I094	C	Sambra 1 (N 129)
WC2	C021	11	C	A	T	C	India	I101	C	Leh 1 (N 141)
WC2	C126	1	C	A	T	C	Iran	I030	C	70g
WC2	C351	1	C	A	C	C	Georgia	U092	C	Tibilisi 2 (Cauc.21)
WC2	W0982	1	T	A	T	C	Palestina	180982	W	180982
WC2	W1215	1	C	A	T	C	Jordan	181215	W	181215
WC2	W1440	1	C	A	T	C	Jordan	181440	W	181440
WC2	W1488	1	T	A	T	C	Syria	181488	W	181488
WC2	W391	1	C	A	T	C	Syria	180001	W	180001
WC3	C064	1	T	A	T	C	China	C047	C	Shanghai 3
WC3	C075	1	C	A	T	C	Ethiopia	E022	C	Ethiopia 64 (CI 3207-2)
WC3	C121	2	T	A	T	C	India	I005	C	A. 7
WC3	C121	2	T	A	T	C	Turkey	T239	C	Turkey 717
WC3	W1277	1	T	A	T	C	Cyprus	181277	W	181277
WC3	W1454	1	T	A	T	C	Jordan	181454	W	181454
WC3	W1573	1	T	A	T	C	Lebanon	181573	W	181573
